# Supplementary material for: Cell Sorting Using Electrokinetic Deterministic Lateral Displacement
Source: Micromachines (Basel). 2020 Dec 30;12(1):30. doi: 10.3390/mi12010030 (PMC7823954; doi:10.3390/mi12010030)
Supplement: Supplementary file 1 [file micromachines-12-00030-s001.zip]

Archive with 22 entries (19 files):
- Adjusted ESI files_zipped/
- Adjusted ESI files_zipped/Video 7 - Yeast - Sorting - 50 mS_m - 20 kHz - 300 Vpp - 1d2 mBar.mp4
- __MACOSX/
- __MACOSX/Adjusted ESI files_zipped/
- __MACOSX/Adjusted ESI files_zipped/._Video 7 - Yeast - Sorting - 50 mS_m - 20 kHz - 300 Vpp - 1d2 mBar.mp4
- Adjusted ESI files_zipped/Video 2 - Ecoli - Sorting - 100 mS_m - 20 mBar - Outlet.wmv
- __MACOSX/Adjusted ESI files_zipped/._Video 2 - Ecoli - Sorting - 100 mS_m - 20 mBar - Outlet.wmv
- Adjusted ESI files_zipped/.DS_Store
- __MACOSX/Adjusted ESI files_zipped/._.DS_Store
- Adjusted ESI files_zipped/Video 3 - Ecoli - Sorting - 100 mS_m - 20 mBar - 1 Hz - 138 Vpp - Outlet.wmv
- __MACOSX/Adjusted ESI files_zipped/._Video 3 - Ecoli - Sorting - 100 mS_m - 20 mBar - 1 Hz - 138 Vpp - Outlet.wmv
- Adjusted ESI files_zipped/Video 6 - Yeast - Sorting - 50 mS_m - 0 Vpp - 1d2 mBar.mp4
- __MACOSX/Adjusted ESI files_zipped/._Video 6 - Yeast - Sorting - 50 mS_m - 0 Vpp - 1d2 mBar.mp4
- Adjusted ESI files_zipped/Video 4 - Ecoli - 0d5 mS_m.mp4
- __MACOSX/Adjusted ESI files_zipped/._Video 4 - Ecoli - 0d5 mS_m.mp4
- Adjusted ESI files_zipped/Video 5 - Ecoli - 500 mS_m.mp4
- __MACOSX/Adjusted ESI files_zipped/._Video 5 - Ecoli - 500 mS_m.mp4
- Adjusted ESI files_zipped/ESI_ver7.docx
- __MACOSX/Adjusted ESI files_zipped/._ESI_ver7.docx
- Adjusted ESI files_zipped/Video 1 - Ecoli - Sorting - 100 mS_m - 20 mBar - Inlet.wmv
- __MACOSX/Adjusted ESI files_zipped/._Video 1 - Ecoli - Sorting - 100 mS_m - 20 mBar - Inlet.wmv
- __MACOSX/._Adjusted ESI files_zipped
